# Supplementary material for: Perinatal and Neonatal Outcomes in Fetal Growth Restriction and Small for Gestational Age
Source: J Clin Med. 2022 May 12;11(10):2729. doi: 10.3390/jcm11102729 (PMC9143682; doi:10.3390/jcm11102729)
Supplement: Supplementary file 1 [file jcm-11-02729-s001.zip]

Archive with 1 entries (1 files):
- jcm-1660862-supplementary.pdf
